# Supplementary material for: Pinocembrin Inhibits the Proliferation and Metastasis of Breast Cancer via Suppression of the PI3K/AKT Signaling Pathway
Source: Front Oncol. 2021 Jul 16;11:661184. doi: 10.3389/fonc.2021.661184 (PMC8322951; doi:10.3389/fonc.2021.661184)
Supplement: Supplementary Table 1 — The complexity of genetic alteration in MCF-7, MDA-MB-231, and SKBR3 cells has been shown. [file Table_1.xlsx]

## Sheet: Sheet1
The complexity of genetic alteration in MCF-7, MDA- MB-231, and SKBR3 cells
	Receptor expression	PIK3CA	PTEN	Other mutations
MCF-7	ER high	p.H1047R	WT	CDKN2A
MDA-MB-231	Triple-negative	WT	WT	BRAF,CDKN2A,KRAS,TP53,NF2
SKBR3	HER2 high	WT	WT
